# Supplementary material for: Unveiling the Structural Characteristics and Bioactivities of the Polysaccharides Extracted from Endophytic Penicillium sp
Source: Molecules. 2023 Jul 31;28(15):5788. doi: 10.3390/molecules28155788 (PMC10421393; doi:10.3390/molecules28155788)
Supplement: Supplementary file 1 [file molecules-28-05788-s001.zip]

Archive with 1 entries (1 files):
- molecules-2506648-supplementary.pdf
